# Supplementary material for: From Biobank to Bedside: A Pilot Study on Returning Medically Actionable BRCA1/2 Results in Qatar’s Precision Medicine Landscape
Source: Biomedicines. 2025 Dec 11;13(12):3047. doi: 10.3390/biomedicines13123047 (PMC12731134; doi:10.3390/biomedicines13123047)
Supplement: Supplementary file 1 [file biomedicines-13-03047-s001.zip]

Archive with 1 entries (1 files):
- biomedicines-4005941-supplementary.pdf
